# Supplementary material for: DREAMM: a web-based server for drugging protein-membrane interfaces as a novel workflow for targeted drug design
Source: Bioinformatics. 2022 Nov 10;38(24):5449–51. doi: 10.1093/bioinformatics/btac680 (PMC9750117; doi:10.1093/bioinformatics/btac680)
Supplement: btac680_Supplementary_Data [file btac680_supplementary_data.zip]

Archive with 4 entries (3 files):
- btac680_Supplementary_Data/
- btac680_Supplementary_Data/OP-CBIO220690_AuthorCorr_AttachmentsFolder_DREAMM_SI[AU].pdf
- btac680_Supplementary_Data/OP-CBIO220690_AuthorCorr_AttachmentsFolder_DREAMM_subbed[AU].mp4
- btac680_Supplementary_Data/OP-CBIO220690_AuthorCorr_AttachmentsFolder_manual[AU].pdf
